# Supplementary material for: Review of the Palaearctic Acomopterella Zaitzev (Diptera, Sciaroidea, Mycetophilidae)
Source: Zookeys. 2013 Feb 15;(269):11–32. doi: 10.3897/zookeys.269.4252 (PMC3592266; doi:10.3897/zookeys.269.4252)
Supplement: XML Treatment for Acomopterella [file zookeys.269.4252-treatment1.xml]

<!DOCTYPE tp:taxon-treatment
  PUBLIC "-//TaxonX//DTD Taxonomic Treatment Publishing DTD v0 20100105//EN" "tax-treatment-NSO.dtd">
<tp:taxon-treatment xmlns:tp="http://www.plazi.org/taxpub"><tp:treatment-meta><mixed-citation publication-type="journal"><person-group><name><surname>Kallweit</surname><given-names>Uwe</given-names></name></person-group><article-title>Review of the Palaearctic 
                        <italic>Acomopterella</italic> Zaitzev (Diptera, Sciaroidea, Mycetophilidae)
                </article-title><source>Zookeys</source><day>15</day><month>2</month><year>2013</year><volume>2013</volume><issue>269</issue><fpage>11</fpage><lpage>32</lpage><pub-id pub-id-type="doi">10.3897/zookeys.269.4252</pub-id></mixed-citation></tp:treatment-meta><tp:nomenclature><label>Genus</label><tp:taxon-name>
                        <tp:taxon-name-part taxon-name-part-type="genus">Acomopterella</tp:taxon-name-part>
                    <object-id xmlns:xlink="http://www.w3.org/1999/xlink" xlink:type="simple">http://species-id.net/wiki/Acomopterella</object-id>
                    </tp:taxon-name><tp:taxon-authority>Zaitzev, 1989</tp:taxon-authority><tp:nomenclature-citation-list><tp:nomenclature-citation><tp:taxon-name>Acomopterella</tp:taxon-name><comment> Zaitzev, 1989: 134 (description); Ševčík &amp; Chandler: 2008: 63 (discussion).</comment></tp:nomenclature-citation></tp:nomenclature-citation-list></tp:nomenclature><tp:treatment-sec sec-type="Type species"><title>Type species.</title><p><italic><tp:taxon-name>Acomopterella arnaudi</tp:taxon-name></italic> Zaitzev, 1989: 134 (by original designation) = <italic><tp:taxon-name>Tetragoneura fallax</tp:taxon-name></italic> Sherman, 1925: 20.</p></tp:treatment-sec><tp:treatment-sec sec-type="Diagnosis"><title>Diagnosis.</title><p>(based on Zaitzev’s original genus description, with additions).</p><p><bold>Body</bold> length 4.6-5.9 mm. <bold>Head</bold>. With 3 ocelli. Mid ocellus slightly in front of the lateral ocelli. Lateral ocelli scarcely to distinctly remote from eye margin. Eyes with short setulae. Face rather flat, bare or setose. Clypeus oval, slightly bulging, setose. Face and clypeus loosely connected. Palpi pentamerous. Antennae 16-segmented, 2-3 times length of the thorax. Length of mesial flagellomeres 3-5 times their own width. <bold>Thorax</bold>. Scutum with short, close lying acrostichal and long erect dorsocentral bristles. Scutellum with 2 very long medial bristles. Mediotergite, laterotergites and pleura bare. <bold>Wing</bold>. Transparent. Wing membrane with microtrichia only. C, the apical part of ta, R1, R5, M1, M2, M4 and CuA with macrotrichia. C extending to the tip of R5. R4 present; ta oblique, slightly shorter than stem of fork M1 + M2. Base of M4 on level of base of ta or slightly more proximal. Vein A well developed, its tip behind the level of base of ta or ending slightly before. Between A and the stem of fork M4 + CuA lies the weakly sclerotized vein CuP, traceable as fold line. <bold>Legs.</bold> Long. Fore coxae with numerous long bristles on its frontal side. Apical part of mid coxae with bristles on its lateral and frontal surface. Hind coxae with a row of very long bristles on the hind lateral surface. Mid tibiae with well developed tibial organ on its basal part. Tarsal claws with teeth. Empodia well developed. <bold>Abdomen</bold>. Segments 1–7 of normal size. Tergite 8 vestigial; Sternite 8 exceeding half length of sternite 7. Tergite 9 rectangular, with deep distal incision. Gonocoxites with apical processes.</p></tp:treatment-sec><tp:treatment-sec sec-type="Comments"><title>Comments.</title><p>The described genus belongs to the tribe <tp:taxon-name>Gnoristini</tp:taxon-name> in the subfamily <tp:taxon-name>Sciophilinae</tp:taxon-name>. It is similar to <italic><tp:taxon-name>Dziedzickia marginata</tp:taxon-name></italic> (<xref ref-type="bibr" rid="B3">Dziedzicki 1885</xref>), but differing <!--PageBreak-->by bare laterotergites and a much longer vein ta. It differs from the Holarctic genus <italic><tp:taxon-name>Acomoptera</tp:taxon-name></italic> Vockeroth, 1980, in the position of Sc (in <italic><tp:taxon-name>Acomopterella</tp:taxon-name></italic> it joins R1, in <italic><tp:taxon-name>Acomoptera</tp:taxon-name></italic> C), in the shape of the cell between Rs and R4 (distinctly longer in <italic><tp:taxon-name>Acomoptera</tp:taxon-name></italic>) and in the strikingly longer ta. The genus is also similar to <italic><tp:taxon-name>Austrosynapha</tp:taxon-name></italic> Tonnoir, 1929, known from South America, New Zealand and Tasmania. Typical in both genera is the absence of setae on the laterotergites and the presence of a relatively long oblique vein ta. In <italic><tp:taxon-name>Austrosynapha</tp:taxon-name></italic> vein R4 is absent.</p></tp:treatment-sec><ref-list><ref id="B3"><mixed-citation xmlns:xlink="http://www.w3.org/1999/xlink" xlink:type="simple"><person-group><name name-style="western"><surname>Dziedzicki</surname><given-names>H</given-names></name></person-group> (<year>1885</year>)<article-title> Przyczynek do fauny owadow dwuskrzydlych. Rodzaje nowe: Hertwigia nov. gen., Eurycera nov. gen. i gatunki rodzajów: Boletina, Sciophila.</article-title><source>Pamietnik Fizyiograficzny </source><volume>5</volume> (<issue>3</issue>): <fpage>164</fpage>-<lpage>194</lpage>.</mixed-citation></ref></ref-list></tp:taxon-treatment>
