# Supplementary material for: Review of the Palaearctic Acomopterella Zaitzev (Diptera, Sciaroidea, Mycetophilidae)
Source: Zookeys. 2013 Feb 15;(269):11–32. doi: 10.3897/zookeys.269.4252 (PMC3592266; doi:10.3897/zookeys.269.4252)
Supplement: XML Treatment for Acomopterella martinovskyi [file zookeys.269.4252-treatment2.xml]

<!DOCTYPE tp:taxon-treatment
  PUBLIC "-//TaxonX//DTD Taxonomic Treatment Publishing DTD v0 20100105//EN" "tax-treatment-NSO.dtd">
<tp:taxon-treatment xmlns:tp="http://www.plazi.org/taxpub"><tp:treatment-meta><mixed-citation publication-type="journal"><person-group><name><surname>Kallweit</surname><given-names>Uwe</given-names></name></person-group><article-title>Review of the Palaearctic 
                        <italic>Acomopterella</italic> Zaitzev (Diptera, Sciaroidea, Mycetophilidae)
                </article-title><source>Zookeys</source><day>15</day><month>2</month><year>2013</year><volume>2013</volume><issue>269</issue><fpage>11</fpage><lpage>32</lpage><pub-id pub-id-type="doi">10.3897/zookeys.269.4252</pub-id></mixed-citation></tp:treatment-meta><tp:nomenclature><tp:taxon-name>
                        <tp:taxon-name-part taxon-name-part-type="genus">Acomopterella</tp:taxon-name-part>
                        <tp:taxon-name-part taxon-name-part-type="species">martinovskyi</tp:taxon-name-part>
                    <object-id xmlns:xlink="http://www.w3.org/1999/xlink" xlink:type="simple">http://species-id.net/wiki/Acomopterella_martinovskyi</object-id>
								</tp:taxon-name><tp:taxon-authority>Ševčík &amp; Chandler, 2008</tp:taxon-authority><xref ref-type="fig" rid="F1">Figs 1–2, 4–5, 7–8</xref><xref ref-type="fig" rid="F3">10–13</xref><xref ref-type="fig" rid="F3">14–20</xref><xref ref-type="fig" rid="F6">33–34</xref></tp:nomenclature><tp:treatment-sec sec-type="Diagnosis"><title>Diagnosis.</title><p>A distinctive species with vein M4 basally detached, thus no complete hind fork present (<xref ref-type="fig" rid="F1">Fig. 2</xref>). There is a tendency to basalization of radial veins, so that R1 is foreshortened. C extending beyond apex of R5 for 1/3 distance to M1. Subcosta ending directly in R at the level of base of ta. Crossvein ta nearly horizontal, long, subequal in length to M-stem. A single setum chaeticum of the mid tibial organ has 7-9 filamentous branches (<xref ref-type="fig" rid="F6">Fig. 34</xref>). Empodium well developed (<xref ref-type="fig" rid="F2">Fig. 12</xref>). Gonostylus simple, tapered (<xref ref-type="fig" rid="F3">Fig. 14</xref>). Gonocoxites ventrally widely separated, having only a narrow basal sclerotized connection. Cerci with strikingly dense, long hairs, which are mostly directed proximad (<xref ref-type="fig" rid="F3">Figs 18–20</xref>).</p></tp:treatment-sec><tp:treatment-sec sec-type="Description"><title>Description.</title><p>Male. <bold>Head.</bold> <xref ref-type="fig" rid="F1">Fig. 4</xref>. Head capsule, labella and antennae brown, palpi yellow. With three ocelli in a broad triangle. Median ocellus slightly smaller than the lateral ones. The median ocellus is surrounded by the medioocellar suture, with narrow pseudosclerite above ocellus. Lateral ocelli less than two times its own diameter distant from eye margin. Compound eyes covered with interommatidial setulae, with only some few blank interommatidial spaces near the dorsal eye margin. Ommatidia densely arranged. Basal palpomere distinct, ventrally extended, covering palpomere 2 for some distance. Second palpomere quite small, with 1–2 minute setae. Third palpomere with numerous sensilla claviformis that are evenly dispersed over the basal 3/4 of the inner surface of palpomere 3 (<xref ref-type="fig" rid="F1">Fig. 8</xref>), a few setae situated mainly apically. Palpomeres 4 and 5 loosely scattered with similar setae, as present in the preceding segment. Scape and pedicel with few stronger setae, flagellomeres 1–3 with few small setae dorsally. Flagellomeres cylindrical, with trichia not reaching the length of a flagellomere diameter (<xref ref-type="fig" rid="F1">Fig. 5</xref>). The antennal flagellomeres are sparsely scattered with sensilla chaetica (<xref ref-type="fig" rid="F1">Figs 5, 7</xref>), with a decreasing number of sensilla towards the tip of the flagellum. The antennal surface between the described vestiture is smooth. Antenna reaching 4<sup>th</sup> abdominal segment. Face with 4–6, clypeus with several more setae. The premental apodeme is small, its posterior part weakly sclerotized and hardly traceable.</p><p><bold>Thorax.</bold> <xref ref-type="fig" rid="F2">Fig. 10</xref>. Uniformly brown. Scutum shining, dome shaped, with long erect acrostichal, dorsocentral and lateral setae. Antepronotum with 2 large and a further few <!--PageBreak-->tiny setae, proepisternum with 1-2 large setae and a few tiny setae. Meso- and metapleuron, laterotergite and mediotergite bare. Scutellum with 2 strong and several smaller setae.</p><p><bold>Wing.</bold> <xref ref-type="fig" rid="F1">Fig. 2</xref>. Length 3.8-4.7 mm. Wing index 2.6. Wings clear, membrane with microtrichia only. Subcosta ending at level of base of ta in R, or shorter. Radial veins, M1, M2, M4 and CuA setose on the dorsal surface, R1 ventrally setose at tip. Other veins bare. Stem of median fork long, about 0.16 times wing length. The position of vein R4 is slightly variable, depending its distance from Rs. Vein R5 a little downcurved apically, costa exceeding its tip for one third of its distance to M1. M4 long, visible far before level of ta-base, basally detached. Haltere yellow.</p><p><bold>Legs</bold>. Entirely pale brown. Hind coxae on its posterior ridge with a row of setae. Tibial and tarsal trichiae irregularly arranged. Hind tibiae with 4 ventral, 3 posterior, 2 posterodorsal, 1 dorsal, 6-7 anterodorsal and 10 anterior setae, the posterodorsals as long as tibial width, the other are shorter than tibial width. Mid tibia with 3 ventral, 3 anterior, 3 dorsal and 5-7 posterior setae, all of them shorter than tibial width. Fore tibia with 3 dorsal and 4 posterior setae. Mid tibia slightly swollen at its base, with an elongated patch of specialized seta chaetica (<xref ref-type="fig" rid="F6">Figs 33-34</xref>). The single setum chaeticum has 7-9 filamentous branches, subequal in length and width. Hind tibia without apical comb. Tibial spurs 1:2:2, mid and hind spurs longer than tibial width. Empodium of normal size (<xref ref-type="fig" rid="F2">Fig. 12</xref>). Fore basitarsus 1.1 times longer than tibia.</p><p><bold>Abdomen</bold>. All abdominal segments including terminalia brown, with pale hairs. Segments 2–5 long, 6 and 7 a little shorter. Tergite 8 vestigial (<xref ref-type="fig" rid="F3">Fig. 17</xref>) and completely retracted, sternite 8 reduced in width, partly retracted. <bold>Terminalia.</bold> <xref ref-type="fig" rid="F3">Figs 14–20</xref>. Tergite 9 medium sized, twice as broad as long, together with cerci covering 3/4 of the gonocoxites. Gonocoxites ventrally widely separated, having only a narrow basal sclerotized connection. Parameres long, hardly reaching gonocoxal apex. Gonostylus medium sized, about half as long as gonocoxite, very slightly (Europe) to double bent (Far East) and simply tapered. European specimens have the gonostylus slightly shorter, maybe reaching 1/3 of gonocoxite length. Cerci with strikingly dense, long hairs, which are directed proximad. Hypoproct weakly sclerotized, horseshoe-shaped, with two strong apical setae (<xref ref-type="fig" rid="F3">Fig. 16</xref>).</p><p>Female. <bold>Head</bold>. Antenna reaching 3<sup>rd</sup> abdominal segment. <bold>Legs.</bold> Front tarsi unmodified, except for the prolonged basitarsus. No mid tibial organ present. <bold>Terminalia.</bold> Gonocoxite 8 widely rounded, with a couple of distad directed apical setae (<xref ref-type="fig" rid="F2">Fig. 13</xref>). Tergites 9 &amp; 10 sparsely setose. Cerci setose, basicercus twice as long as disticercus. Cerci directed ventrad. <bold>Egg</bold>. A single egg is 410 µm long and 135 µm in diameter. The dorsal and lateral parts of the eggshell are characterized by indistinct longitudinal rows of rosette-like, hexagonally arranged superficial layers, reaching the posterior pole (<xref ref-type="fig" rid="F4">Fig. 21</xref>). The dorsal and lateral surface is described best as being irregularly rough and sharp-edged (<xref ref-type="fig" rid="F4">Fig. 25</xref>). The micropyle is distinct, its surrounding area with 10-20 isolated plugs (<xref ref-type="fig" rid="F4">Fig. 22</xref>). The lateral transition zone has the hexagonal structures gradually suppressed. The ventral surface is more flattened and rugose (<xref ref-type="fig" rid="F4">Fig. 21</xref>), with a central plate of differing structure. The ventral plate has a rounded outline and is distinguished by dense-set, simple to three-pieced upright columns (<xref ref-type="fig" rid="F4">Figs 23, 24</xref>). The <!--PageBreak-->egg of <italic><tp:taxon-name>Acomopterella martinovskyi</tp:taxon-name></italic> is distinct from that of other fungus gnat species by its rough dorsal and lateral surface. It resembles other species in the general structure of the micropylar area, the flattened bottom and the presence of a ventral plate. The structure of a ventral plate on <tp:taxon-name>Mycetophilidae</tp:taxon-name> eggshells was described by <xref ref-type="bibr" rid="B17">Mazzini et al. (1992</xref>, p. 34) for the first time, in 3 <italic><tp:taxon-name>Mycomya</tp:taxon-name></italic> species.</p></tp:treatment-sec><tp:treatment-sec sec-type="Distribution"><title>Distribution and phenology.</title><p><italic><tp:taxon-name>Acomopterella martinovskyi</tp:taxon-name></italic> is known from several localities in the Czech Republic, from the Tyrolean Alps (Austria), the Bavarian Alps (Germany), from Sweden (<xref ref-type="bibr" rid="B14">Kjaerandsen 2012</xref>), from Sakhalin (Russia) and Hokkaido (Japan).</p></tp:treatment-sec><tp:treatment-sec sec-type="Material studied"><title>Material studied.</title><p>2 males (on slide and in ethanol), Germany, Bavaria, Allgaeu, Mt. Ponten (Alps), East of Hinterstein, SE of Sonthofen, 1840 m, <named-content xmlns:xlink="http://www.w3.org/1999/xlink" content-type="dwc:verbatimCoordinates" xlink:type="simple">47°31'N, 10°18'E</named-content>; Malaise trap; collector Voith. 1 male (in ethanol), Russia, Sakhalin Island, southern part near city Yuzhno Sakhalinsk, 200 m; mixed broadleaved forest; <named-content xmlns:xlink="http://www.w3.org/1999/xlink" content-type="dwc:verbatimCoordinates" xlink:type="simple">142°45'E, 47°00'N</named-content> ;1–5 Oct. 1993 Yellow pan trap; 200m; collector U. Kallweit. 1 female, 4 males (on slide), Japan, Hokkaido, Ogusawa-suigenchi area; near city of Otaru; <named-content xmlns:xlink="http://www.w3.org/1999/xlink" content-type="dwc:verbatimCoordinates" xlink:type="simple">141°00'30"E, 43°10'30"N</named-content>, 100m; 28 June 1997; sweep net, collector U. Kallweit.</p><p>Other material, pictures taken by electron-scanning microscope: 1 male. Japan, Hokkaido, Ogusawa-suigenchi area; near city of Otaru; <named-content xmlns:xlink="http://www.w3.org/1999/xlink" content-type="dwc:verbatimCoordinates" xlink:type="simple">141°00'30"E, 43°10'30"N</named-content>, 100m; 28 June 1997; sweep net, collector U. Kallweit.</p></tp:treatment-sec><tp:treatment-sec><!--Section generated to contain objects referenced in tp:taxon-treatment.--><fig id="F1" position="float" orientation="portrait"><label>Figures 1–8.</label><caption><p><bold>1–2, 4–5, 7–8.</bold> <italic><tp:taxon-name>Acomopterella martinovskyi</tp:taxon-name></italic>. <bold>1</bold> Female habitus <bold>2</bold> Male wing <bold>4</bold> Male head, frontal view <bold>5</bold> Flagellomere 4, male. Sensilla chaetica visible as pale spots. <bold>7</bold> Sensillum chaeticum (at arrowhead) on flagellomere 10, male <bold>8</bold> Sensilla on palpomere 3, male <bold>3, 6</bold> <italic><tp:taxon-name>Acomopterella yoshiwae</tp:taxon-name></italic>sp. n., male. <bold>3</bold> Wing <bold>6</bold> Flagellomere 4. Length of scale bar = 2 mm (for <bold>1–3</bold>), 200 µm (for <bold>4</bold>), 100 µm (for <bold>5–6</bold>), 10 µm (for <bold>7</bold>), 50 µm (for <bold>8</bold>).</p></caption><graphic xmlns:xlink="http://www.w3.org/1999/xlink" xlink:href="ZooKeys-269-011-g001.jpg" position="float" orientation="portrait" xlink:type="simple"/></fig><fig id="F3" position="float" orientation="portrait"><label>Figures 14–20.</label><caption><p>Terminalia of <italic><tp:taxon-name>Acomopterella martinovskyi</tp:taxon-name></italic>, male. <bold>14</bold> Terminalia in dorsal view, tergite IX removed <bold>15</bold> Gonocoxites in ventral view <bold>16</bold> Epiproct and hypoproct, dorsal view <bold>17</bold> Abdominal segments VII &amp; VIII and terminalia in lateral view <bold>18–19</bold> Posterior view of terminalia <bold>20</bold> Cercal setae in detail. Length of scale bar = 100 µm (for <bold>14–15, 18–19</bold>), 50 µm (for <bold>16, 20</bold>), 0,5 mm (for <bold>17</bold>).</p></caption><graphic xmlns:xlink="http://www.w3.org/1999/xlink" xlink:href="ZooKeys-269-011-g003.jpg" position="float" orientation="portrait" xlink:type="simple"/></fig><fig id="F6" position="float" orientation="portrait"><label>Figures 31–38.</label><caption><p>Mid tibial organ. Not on the same scale. <bold>31–32</bold> <italic><tp:taxon-name>Acomopterella yoshiwae</tp:taxon-name></italic> sp. n. <bold>33–34</bold> <italic><tp:taxon-name>Acomopterella martinovskyi</tp:taxon-name></italic> <bold>33</bold> General outer view of mid tibia, the arrowhead points to the tibial organ <bold>35–36</bold> <italic><tp:taxon-name>Speolepta leptogaster</tp:taxon-name></italic> <bold>37–38</bold> <italic><tp:taxon-name>Ectrepesthoneura hirta</tp:taxon-name></italic>.</p></caption><graphic xmlns:xlink="http://www.w3.org/1999/xlink" xlink:href="ZooKeys-269-011-g006.jpg" position="float" orientation="portrait" xlink:type="simple"/></fig><fig id="F2" position="float" orientation="portrait"><label>Figures 9–13.</label><caption><p><bold>9</bold> <italic><tp:taxon-name>Acomopterella yoshiwae</tp:taxon-name></italic>sp. n., thorax in lateral view. <bold>10–13</bold> <italic><tp:taxon-name>Acomopterella martinovskyi</tp:taxon-name></italic>. <bold>10</bold> Thorax in lateral view <bold>11</bold> Fore tibial organ, male <bold>12</bold> Fore claw, male <bold>13</bold> Female terminalia in lateral view. Length of scale bar = 0,5 mm (for <bold>9–10</bold>), 50 µm (for <bold>11–12</bold>), 250 µm (for <bold>13</bold>).</p></caption><graphic xmlns:xlink="http://www.w3.org/1999/xlink" xlink:href="ZooKeys-269-011-g002.jpg" position="float" orientation="portrait" xlink:type="simple"/></fig><fig id="F4" position="float" orientation="portrait"><label>Figures 21–25.</label><caption><p><italic><tp:taxon-name>Acomopterella martinovskyi</tp:taxon-name></italic>, egg. <bold>21</bold> Total view of egg, bottom side <bold>22</bold> Micropylar area <bold>23</bold> Total view of ventral plate <bold>24</bold> Column of ventral plate in detail <bold>25</bold> Hexagonal meshwork of the egg dorsal side. Length of scale bar = 100 µm (for <bold>21</bold>), 10 µm (for <bold>22–23, 25</bold>), 1 µm (for <bold>24</bold>).</p></caption><graphic xmlns:xlink="http://www.w3.org/1999/xlink" xlink:href="ZooKeys-269-011-g004.jpg" position="float" orientation="portrait" xlink:type="simple"/></fig></tp:treatment-sec><ref-list><ref id="B17"><mixed-citation xmlns:xlink="http://www.w3.org/1999/xlink" xlink:type="simple"><person-group><name name-style="western"><surname>Mazzini</surname><given-names>M</given-names></name><name name-style="western"><surname>Carcupino</surname><given-names>M</given-names></name><name name-style="western"><surname>Santini</surname><given-names>L</given-names></name></person-group> (<year>1992</year>)<article-title> Ootaxonomic investigation of three species of Mycomya (Diptera, Mycetophilidae): a scanning electron microscope study.</article-title><source>Bollettino di Zoologia </source><volume>59</volume> (<issue>1</issue>): <fpage>33</fpage>-<lpage>39</lpage>. doi: <ext-link ext-link-type="uri" xlink:href="http://dx.doi.org/10.1080/11250009209386644" xlink:type="simple">10.1080/11250009209386644</ext-link></mixed-citation></ref><ref id="B14"><mixed-citation xmlns:xlink="http://www.w3.org/1999/xlink" xlink:type="simple"><person-group><name name-style="western"><surname>Kjaerandsen</surname><given-names>J</given-names></name></person-group> (<year>2012</year>)<source> Checklist of Nordic fungus gnats (Diptera: Bolitophilidae, Diadocidiidae, Ditomyiidae, Keroplatidae, Mycetophilidae and Sciarosoma) <ext-link ext-link-type="uri" xlink:href="http://sciaroidea.info/taxonomy/47783" xlink:type="simple">http://sciaroidea.info/taxonomy/47783</ext-link></source></mixed-citation></ref></ref-list></tp:taxon-treatment>
