# Supplementary material for: Review of the Palaearctic Acomopterella Zaitzev (Diptera, Sciaroidea, Mycetophilidae)
Source: Zookeys. 2013 Feb 15;(269):11–32. doi: 10.3897/zookeys.269.4252 (PMC3592266; doi:10.3897/zookeys.269.4252)
Supplement: XML Treatment for Acomopterella yoshiwae [file zookeys.269.4252-treatment3.xml]

<!DOCTYPE tp:taxon-treatment
  PUBLIC "-//TaxonX//DTD Taxonomic Treatment Publishing DTD v0 20100105//EN" "tax-treatment-NSO.dtd">
<tp:taxon-treatment xmlns:tp="http://www.plazi.org/taxpub"><tp:treatment-meta><mixed-citation publication-type="journal"><person-group><name><surname>Kallweit</surname><given-names>Uwe</given-names></name></person-group><article-title>Review of the Palaearctic 
                        <italic>Acomopterella</italic> Zaitzev (Diptera, Sciaroidea, Mycetophilidae)
                </article-title><source>Zookeys</source><day>15</day><month>2</month><year>2013</year><volume>2013</volume><issue>269</issue><fpage>11</fpage><lpage>32</lpage><pub-id pub-id-type="doi">10.3897/zookeys.269.4252</pub-id></mixed-citation></tp:treatment-meta><tp:nomenclature><tp:taxon-name>
                        <tp:taxon-name-part taxon-name-part-type="genus">Acomopterella</tp:taxon-name-part>
                        <tp:taxon-name-part taxon-name-part-type="species">yoshiwae</tp:taxon-name-part>
                    <object-id xmlns:xlink="http://www.w3.org/1999/xlink" xlink:type="simple">urn:lsid:zoobank.org:act:1C2B125A-45E0-453D-9124-4E673CEAC095</object-id>
								<object-id xmlns:xlink="http://www.w3.org/1999/xlink" xlink:type="simple">http://species-id.net/wiki/Acomopterella_yoshiwae</object-id>
								</tp:taxon-name><tp:taxon-authority>Kallweit</tp:taxon-authority><tp:taxon-status xmlns:xlink="http://www.w3.org/1999/xlink" xlink:type="simple">sp.n.</tp:taxon-status><xref ref-type="fig" rid="F1">Figs 3, 6</xref><xref ref-type="fig" rid="F2">, 9</xref><xref ref-type="fig" rid="F5">, 26–30</xref><xref ref-type="fig" rid="F6">, 31–32</xref></tp:nomenclature><tp:treatment-sec sec-type="Diagnosis"><title>Diagnosis.</title><p>The species is characterized by a peculiar extended fore basistarsus, which is 1.5 times as long as the fore tibia. A strong basalization of radial veins has led to the nearly horizontal crossvein ta and foreshortened R1. C extending beyond apex of R5 for 1/3 distance to M1. Subcosta ending a short distance before base of ta in R. Crossvein ta not reaching the length of M-stem. A single setum chaeticum of the mid tibial organ has 2 filamentous branches (<xref ref-type="fig" rid="F6">Fig. 32</xref>). Empodium well developed. The gonostylus of <italic><tp:taxon-name>Acomopterella yoshiwae</tp:taxon-name></italic> consists of two completely separated lobes (<xref ref-type="fig" rid="F5">Figs 26–27</xref>). Gonocoxites ventrally separated, having only a narrow basal sclerotized connection. Cerci small, with few apical setae (<xref ref-type="fig" rid="F5">Fig. 28</xref>).</p></tp:treatment-sec><tp:treatment-sec sec-type="Description"><title>Description.</title><p>Male. <bold>Head.</bold> Head capsule, labella and antennae brown, palpi yellow. With three ocelli in a broad triangle. Median ocellus half the diameter of the lateral ones. Median ocellus surrounded by the medioocellar suture, with a narrow pseudosclerite above the ocellus. Lateral ocelli nearly contiguous to eye margin. Compound eyes covered with interommatidial setulae, with only some few blank interommatidial spaces near the dorsal eye margin. Ommatidia densely arranged. Palpi as in <italic><tp:taxon-name>Acomopterella martinovskyi</tp:taxon-name></italic>. Scape and pedicel with few stronger setae, flagellomeres without setae. Flagellomeres cylindrical, with trichia not reaching the length of a flagellomere diame<!--PageBreak-->ter (<xref ref-type="fig" rid="F1">Fig. 6</xref>). The antennal flagellomeres are sparsely scattered with sensilla chaetica (<xref ref-type="fig" rid="F1">Fig. 6</xref>), with a decreasing number of sensilla towards the tip of the flagellum. The antennal surface between the described vestiture is smooth. Antenna reaching 4<sup>th</sup> abdominal segment. Face and clypeus far-reaching fused, with few setae. The premental apodeme is small, posterior part weakly sclerotized and hardly traceable.</p><p><bold>Thorax.</bold> <xref ref-type="fig" rid="F2">Fig. 9</xref>. Uniformly brown. Scutum rather flattened; with pale, long erect acrostichal, dorsocentral and lateral setae. Antepronotum with 2 large and a further few tiny setae, proepisternum with 1 medium sized seta and few tiny setae. Meso- and metapleuron, laterotergite and mediotergite bare. Scutellum with 2 strong and several smaller setae.</p><p><bold>Wing.</bold> <xref ref-type="fig" rid="F1">Fig. 3</xref>. Length 4.3 mm. Wing index 2.7. Wings clear, membrane with microtrichia only. Subcosta ending a short distance before base of ta in R. Radial veins, M1, M2, M4 and CuA setose on the dorsal surface, other veins including basal part of CuA bare. Stem of median fork long, about 0.16 times wing length. Length of radial cell 3 times its own width. Vein R5 a little downcurved apically, costa exceeding its tip for 1/3 distance to M1. M4 meets CuA nearly exactly below base of ta. Haltere yellow.</p><p><bold>Legs</bold>. Entirely pale brown. Hind coxae on its posterior ridge with a row of setae. Tibial and tarsal trichiae irregularly arranged. Hind tibiae with 5-7 tiny posteroventral setae in apical half, 6 posterior and 6 anterior setae. Mid tibia with 4 anterior, 4 antero<!--PageBreak-->dorsal, 2 posterior and 3 posteroventral setae. Fore tibia with 1 ventral seta. All tibial setae are shorter than tibial width. Mid tibia slightly swollen at its base, with an elongated patch of specialized seta chaetica (<xref ref-type="fig" rid="F6">Figs 31–32</xref>, <xref ref-type="table" rid="T1">Table 1</xref>). The single setum chaeticum has 2 filamentous branches, subequal in length and width. Hind tibia without apical comb. Tibial spurs 1:2:2, subequal in length. Empodium of normal size, similar to that of <italic><tp:taxon-name>Acomopterella martinovskyi</tp:taxon-name></italic>. Fore basitarsus 1.5 times longer than tibia.</p><p><bold>Abdomen</bold>. All abdominal segments including terminalia brown, with pale hairs. Segments 2-6 long, segment 7 little shorter. Tergite 8 vestigial and completely retracted, sternite 8 reduced in width, partly retracted. <bold>Terminalia.</bold> <xref ref-type="fig" rid="F5">Figs 26–30</xref>. Tergite 9 medium sized, square, together with cerci covering half of the gonocoxites. Gonocoxites ventrally separated, having only a narrow basal sclerotized connection, which possibly represents the remainder of sternite 9. Parameres short, apically rounded. The gonostylus consists of two, completely separated lobes. The dorsal lobus is stout, strongly sclerotized and directed posterad. The ventral lobus is slender, less sclerotized, multicuspidate and directed ventrad. Cerci small, with few apical setae. Hypoproct weakly sclerotized, with two strong apical setae.</p><p>Female unknown.</p><table-wrap id="T1" position="float" orientation="portrait"><label>Table 1.</label><caption><p>Details of specialized setae, situated at the upper outer side of tibiae. Abbreviations: Gnor = <tp:taxon-name>Gnoristini</tp:taxon-name>  &amp; Scio = <tp:taxon-name>Sciophilini</tp:taxon-name>.</p></caption><table><tbody><tr><th rowspan="2" colspan="1">Species</th><th rowspan="2" colspan="1">Tribe</th><th rowspan="2" colspan="1">Figures</th><th rowspan="1" colspan="2">Position of tibia</th><th rowspan="1" colspan="6">Shape of the single specialized seta</th></tr><tr><th rowspan="1" colspan="1">mid</th><th rowspan="1" colspan="1">hind</th><th rowspan="1" colspan="1">simple</th><th rowspan="1" colspan="1">complex</th><th rowspan="1" colspan="1">foliiform</th><th rowspan="1" colspan="1">filamentous</th><th rowspan="1" colspan="1">branched</th><th rowspan="1" colspan="1">peglike</th></tr><tr><td rowspan="1" colspan="1"><italic><tp:taxon-name>Acomopterella yoshiwae</tp:taxon-name></italic></td><td rowspan="1" colspan="1">Gnor</td><td rowspan="1" colspan="1">31–32</td><td rowspan="1" colspan="1">X</td><td rowspan="1" colspan="1"/><td rowspan="1" colspan="1"/><td rowspan="1" colspan="1">X</td><td rowspan="1" colspan="1"/><td rowspan="1" colspan="1">X</td><td rowspan="1" colspan="1"/><td rowspan="1" colspan="1"/></tr><tr><td rowspan="1" colspan="1"><italic><tp:taxon-name>Acomopterella martinovskyi</tp:taxon-name></italic></td><td rowspan="1" colspan="1">Gnor</td><td rowspan="1" colspan="1">33–34</td><td rowspan="1" colspan="1">X</td><td rowspan="1" colspan="1"/><td rowspan="1" colspan="1"/><td rowspan="1" colspan="1">X</td><td rowspan="1" colspan="1"/><td rowspan="1" colspan="1">X</td><td rowspan="1" colspan="1"/><td rowspan="1" colspan="1"/></tr><tr><td rowspan="1" colspan="1"><italic><tp:taxon-name>Coelophthinia thoracica</tp:taxon-name></italic></td><td rowspan="1" colspan="1">Scio</td><td rowspan="1" colspan="1">49&amp;55</td><td rowspan="1" colspan="1">X</td><td rowspan="1" colspan="1"/><td rowspan="1" colspan="1">X</td><td rowspan="1" colspan="1"/><td rowspan="1" colspan="1"/><td rowspan="1" colspan="1"/><td rowspan="1" colspan="1"/><td rowspan="1" colspan="1"/></tr><tr><td rowspan="1" colspan="1"><italic><tp:taxon-name>Docosia diutina</tp:taxon-name></italic></td><td rowspan="1" colspan="1">Gnor</td><td rowspan="1" colspan="1">45-48</td><td rowspan="1" colspan="1"/><td rowspan="1" colspan="1">X</td><td rowspan="1" colspan="1">X</td><td rowspan="1" colspan="1"/><td rowspan="1" colspan="1"/><td rowspan="1" colspan="1"/><td rowspan="1" colspan="1"/><td rowspan="1" colspan="1">X</td></tr><tr><td rowspan="1" colspan="1"><italic><tp:taxon-name>Ectrepesthoneura hirta</tp:taxon-name></italic></td><td rowspan="1" colspan="1">Gnor</td><td rowspan="1" colspan="1">37-38</td><td rowspan="1" colspan="1">X</td><td rowspan="1" colspan="1"/><td rowspan="1" colspan="1">X?</td><td rowspan="1" colspan="1"/><td rowspan="1" colspan="1"/><td rowspan="1" colspan="1"/><td rowspan="1" colspan="1"/><td rowspan="1" colspan="1"/></tr><tr><td rowspan="1" colspan="1"><italic><tp:taxon-name>Phthinia humilis</tp:taxon-name></italic></td><td rowspan="1" colspan="1">Scio</td><td rowspan="1" colspan="1">50&amp;54</td><td rowspan="1" colspan="1">X</td><td rowspan="1" colspan="1"/><td rowspan="1" colspan="1">X</td><td rowspan="1" colspan="1"/><td rowspan="1" colspan="1"/><td rowspan="1" colspan="1"/><td rowspan="1" colspan="1">X</td><td rowspan="1" colspan="1"/></tr><tr><td rowspan="1" colspan="1"><italic><tp:taxon-name>Phthinia winnertzi</tp:taxon-name></italic></td><td rowspan="1" colspan="1">Scio</td><td rowspan="1" colspan="1">51&amp;57</td><td rowspan="1" colspan="1">X</td><td rowspan="1" colspan="1"/><td rowspan="1" colspan="1">X</td><td rowspan="1" colspan="1"/><td rowspan="1" colspan="1"/><td rowspan="1" colspan="1"/><td rowspan="1" colspan="1">X</td><td rowspan="1" colspan="1"/></tr><tr><td rowspan="1" colspan="1"><italic><tp:taxon-name>Polylepta guttiventris</tp:taxon-name></italic></td><td rowspan="1" colspan="1">Scio</td><td rowspan="1" colspan="1">52&amp;56</td><td rowspan="1" colspan="1">X</td><td rowspan="1" colspan="1"/><td rowspan="1" colspan="1"/><td rowspan="1" colspan="1">X</td><td rowspan="1" colspan="1">X</td><td rowspan="1" colspan="1"/><td rowspan="1" colspan="1"/><td rowspan="1" colspan="1"/></tr><tr><td rowspan="1" colspan="1"><italic><tp:taxon-name>Polylepta borealis</tp:taxon-name></italic></td><td rowspan="1" colspan="1">Scio</td><td rowspan="1" colspan="1">53&amp;58</td><td rowspan="1" colspan="1">X</td><td rowspan="1" colspan="1"/><td rowspan="1" colspan="1"/><td rowspan="1" colspan="1">X</td><td rowspan="1" colspan="1">X</td><td rowspan="1" colspan="1"/><td rowspan="1" colspan="1"/><td rowspan="1" colspan="1"/></tr><tr><td rowspan="1" colspan="1"><italic><tp:taxon-name>Speolepta leptogaster</tp:taxon-name></italic></td><td rowspan="1" colspan="1">Gnor</td><td rowspan="1" colspan="1">35–36</td><td rowspan="1" colspan="1">X</td><td rowspan="1" colspan="1"/><td rowspan="1" colspan="1"/><td rowspan="1" colspan="1">X</td><td rowspan="1" colspan="1">X</td><td rowspan="1" colspan="1"/><td rowspan="1" colspan="1"/><td rowspan="1" colspan="1"/></tr><tr><td rowspan="1" colspan="1"><italic><tp:taxon-name>Synapha fasciata</tp:taxon-name></italic></td><td rowspan="1" colspan="1">Gnor</td><td rowspan="1" colspan="1">43–44</td><td rowspan="1" colspan="1">X</td><td rowspan="1" colspan="1"/><td rowspan="1" colspan="1">X</td><td rowspan="1" colspan="1"/><td rowspan="1" colspan="1">X</td><td rowspan="1" colspan="1"/><td rowspan="1" colspan="1"/><td rowspan="1" colspan="1"/></tr><tr><td rowspan="1" colspan="1"><italic><tp:taxon-name>Tetragoneura</tp:taxon-name></italic> sp. (FarEast)</td><td rowspan="1" colspan="1">Gnor</td><td rowspan="1" colspan="1">39–40</td><td rowspan="1" colspan="1">X</td><td rowspan="1" colspan="1"/><td rowspan="1" colspan="1">X</td><td rowspan="1" colspan="1"/><td rowspan="1" colspan="1">X</td><td rowspan="1" colspan="1"/><td rowspan="1" colspan="1"/><td rowspan="1" colspan="1"/></tr><tr><td rowspan="1" colspan="1"><italic><tp:taxon-name>Tetragoneura</tp:taxon-name></italic> sp. (New Zealand)</td><td rowspan="1" colspan="1">Gnor</td><td rowspan="1" colspan="1">41–42</td><td rowspan="1" colspan="1">X</td><td rowspan="1" colspan="1"/><td rowspan="1" colspan="1">X</td><td rowspan="1" colspan="1"/><td rowspan="1" colspan="1">X</td><td rowspan="1" colspan="1"/><td rowspan="1" colspan="1"/><td rowspan="1" colspan="1"/></tr></tbody></table></table-wrap></tp:treatment-sec><tp:treatment-sec sec-type="Distribution"><title>Distribution and phenology.</title><p><italic><tp:taxon-name>Acomopterella yoshiwae</tp:taxon-name></italic> sp. n. was collected from an old-growth deciduous / coniferous forest at Mt. Kanmuri on the island of Honshu.</p></tp:treatment-sec><tp:treatment-sec sec-type="Etymology"><title>Etymology.</title><p>The name refers to the origin of this species from Yoshiwa Village, Hiroshima Pref., Honshu, Japan.</p></tp:treatment-sec><tp:treatment-sec sec-type="Holotype"><title>Holotype.</title><p><bold>male</bold> (on slide), Japan, Honshu, Hiroshima Pref., Yoshiwa Village, Mt. Kanmuri; mature mixed deciduous / coniferous forest; 1000 m; 28 Sep.–22 Oct. 1999; Malaise trap; collector M. Jaschhof (SNSD).</p><sec sec-type="Key to species of Acomopterella, imagines only"><title>Key to species of <italic><tp:taxon-name>Acomopterella</tp:taxon-name></italic>, imagines only</title><table-wrap content-type="key" position="anchor" orientation="portrait"><table><tbody><tr><td rowspan="1" colspan="1">1</td><td rowspan="1" colspan="1">Vein M4 detached at base. With ventral gonocoxal projection only. Striking long cercal setae (<xref ref-type="fig" rid="F3">Figs 18–20</xref>)</td><td rowspan="1" colspan="1"><italic><tp:taxon-name>Acomopterella martinovskyi</tp:taxon-name></italic> Ševčík &amp; Chandler</td></tr><tr><td rowspan="1" colspan="1">2</td><td rowspan="1" colspan="1">M4 meets vein CuA below base of ta. With ventral &amp; dorsal gonocoxal projection</td><td rowspan="1" colspan="1">3</td></tr><tr><td rowspan="1" colspan="1">3</td><td rowspan="1" colspan="1">Gonostylus of 2 separated lobes (<xref ref-type="fig" rid="F5">Figs 26-27</xref>)</td><td rowspan="1" colspan="1"><italic><tp:taxon-name>Acomopterella yoshiwae</tp:taxon-name></italic> sp. n.</td></tr><tr><td rowspan="1" colspan="1">–</td><td rowspan="1" colspan="1">Gonostylus simple, tapered</td><td rowspan="1" colspan="1"><italic><tp:taxon-name>Acomopterella fallax</tp:taxon-name></italic> Sherman (Nearctic)</td></tr></tbody></table></table-wrap></sec></tp:treatment-sec><tp:treatment-sec><!--Section generated to contain objects referenced in tp:taxon-treatment.--><fig id="F1" position="float" orientation="portrait"><label>Figures 1–8.</label><caption><p><bold>1–2, 4–5, 7–8.</bold> <italic><tp:taxon-name>Acomopterella martinovskyi</tp:taxon-name></italic>. <bold>1</bold> Female habitus <bold>2</bold> Male wing <bold>4</bold> Male head, frontal view <bold>5</bold> Flagellomere 4, male. Sensilla chaetica visible as pale spots. <bold>7</bold> Sensillum chaeticum (at arrowhead) on flagellomere 10, male <bold>8</bold> Sensilla on palpomere 3, male <bold>3, 6</bold> <italic><tp:taxon-name>Acomopterella yoshiwae</tp:taxon-name></italic>sp. n., male. <bold>3</bold> Wing <bold>6</bold> Flagellomere 4. Length of scale bar = 2 mm (for <bold>1–3</bold>), 200 µm (for <bold>4</bold>), 100 µm (for <bold>5–6</bold>), 10 µm (for <bold>7</bold>), 50 µm (for <bold>8</bold>).</p></caption><graphic xmlns:xlink="http://www.w3.org/1999/xlink" xlink:href="ZooKeys-269-011-g001.jpg" position="float" orientation="portrait" xlink:type="simple"/></fig><fig id="F2" position="float" orientation="portrait"><label>Figures 9–13.</label><caption><p><bold>9</bold> <italic><tp:taxon-name>Acomopterella yoshiwae</tp:taxon-name></italic>sp. n., thorax in lateral view. <bold>10–13</bold> <italic><tp:taxon-name>Acomopterella martinovskyi</tp:taxon-name></italic>. <bold>10</bold> Thorax in lateral view <bold>11</bold> Fore tibial organ, male <bold>12</bold> Fore claw, male <bold>13</bold> Female terminalia in lateral view. Length of scale bar = 0,5 mm (for <bold>9–10</bold>), 50 µm (for <bold>11–12</bold>), 250 µm (for <bold>13</bold>).</p></caption><graphic xmlns:xlink="http://www.w3.org/1999/xlink" xlink:href="ZooKeys-269-011-g002.jpg" position="float" orientation="portrait" xlink:type="simple"/></fig><fig id="F5" position="float" orientation="portrait"><label>Figures 26–30.</label><caption><p>Terminalia of <italic><tp:taxon-name>Acomopterella yoshiwae</tp:taxon-name></italic> sp. n., male. <bold>26</bold> Terminalia in dorsal view, tergite IX removed <bold>27</bold> Terminalia in ventral view <bold>28</bold> Tergite IX, dorsal view <bold>29</bold> Hypoproct, ventral view <bold>30</bold> Terminalia incl. tergite IX in dorsal view. Length of scale bar = 100 µm.</p></caption><graphic xmlns:xlink="http://www.w3.org/1999/xlink" xlink:href="ZooKeys-269-011-g005.jpg" position="float" orientation="portrait" xlink:type="simple"/></fig><fig id="F6" position="float" orientation="portrait"><label>Figures 31–38.</label><caption><p>Mid tibial organ. Not on the same scale. <bold>31–32</bold> <italic><tp:taxon-name>Acomopterella yoshiwae</tp:taxon-name></italic> sp. n. <bold>33–34</bold> <italic><tp:taxon-name>Acomopterella martinovskyi</tp:taxon-name></italic> <bold>33</bold> General outer view of mid tibia, the arrowhead points to the tibial organ <bold>35–36</bold> <italic><tp:taxon-name>Speolepta leptogaster</tp:taxon-name></italic> <bold>37–38</bold> <italic><tp:taxon-name>Ectrepesthoneura hirta</tp:taxon-name></italic>.</p></caption><graphic xmlns:xlink="http://www.w3.org/1999/xlink" xlink:href="ZooKeys-269-011-g006.jpg" position="float" orientation="portrait" xlink:type="simple"/></fig><fig id="F3" position="float" orientation="portrait"><label>Figures 14–20.</label><caption><p>Terminalia of <italic><tp:taxon-name>Acomopterella martinovskyi</tp:taxon-name></italic>, male. <bold>14</bold> Terminalia in dorsal view, tergite IX removed <bold>15</bold> Gonocoxites in ventral view <bold>16</bold> Epiproct and hypoproct, dorsal view <bold>17</bold> Abdominal segments VII &amp; VIII and terminalia in lateral view <bold>18–19</bold> Posterior view of terminalia <bold>20</bold> Cercal setae in detail. Length of scale bar = 100 µm (for <bold>14–15, 18–19</bold>), 50 µm (for <bold>16, 20</bold>), 0,5 mm (for <bold>17</bold>).</p></caption><graphic xmlns:xlink="http://www.w3.org/1999/xlink" xlink:href="ZooKeys-269-011-g003.jpg" position="float" orientation="portrait" xlink:type="simple"/></fig></tp:treatment-sec></tp:taxon-treatment>
